# Supplementary material for: Optimization, Characterization and Pharmacokinetic Study of Meso-Tetraphenylporphyrin Metal Complex-Loaded PLGA Nanoparticles
Source: Int J Mol Sci. 2021 Nov 12;22(22):12261. doi: 10.3390/ijms222212261 (PMC8618356; doi:10.3390/ijms222212261)
Supplement: Supplementary file 1 [file ijms-22-12261-s001.zip]

Archive with 1 entries (1 files):
- ijms-1434346-supplementary.pdf
